# Supplementary material for: Pulmonary Arterial Hypertension and Cancer: Unveiling Parallels in Epidemiology, Clinical Pathways, and Therapeutic Strategies
Source: J Mark Access Health Policy. 2026 Feb 6;14(1):9. doi: 10.3390/jmahp14010009 (PMC12921831; doi:10.3390/jmahp14010009)
Supplement: Supplementary file 1 [file jmahp-14-00009-s001.zip]

Archive with 1 entries (1 files):
- jmahp-4053375-supplementary.pdf
